# Supplementary material for: MetaPro: a web-based metabolomics application for LC-MS data batch inspection and library curation
Source: Metabolomics. 2023 Jun 8;19(6):57. doi: 10.1007/s11306-023-02018-6 (PMC10250499; doi:10.1007/s11306-023-02018-6)
Supplement: Supplementary file 2 — Supplementary Material 2 [file 11306_2023_2018_MOESM2_ESM.xlsx]

## Sheet: sheet1
Workflow	Parameter name	Example value	Explanation
EIC Extraction	FullEicWidth	0.1	Extract EIC with RT width of 0.1 min
	minMzTolerance	0.001	If calculated M/z ppm tolerance.is smaller than 0.001Da, extract EIC with a ±0.001Da M/z window
	MzTolerance	10.0 ppm	Extract EIC with a ±10ppm M/z window
		0.05 Da	Extract EIC with a ±0.05Da M/z window
	RtTolerance	0.5	Find target peaks in ±0.2min of library RT
EIC Smoothing	SmoothMethod	LINEAR	Smoothing with average intensity
		GAUSS	Smoothing with Gaussian-distributed weight
		SAVITZKY_GOLAY	Smoothing with Mexican-hat weight
		PROPRO_GAUSS	Smoothing by Gaussian regression weight
		NONE	Do not use smoothing
	SmoothPoints	5	5 point wide smooth window (center point, left 2 points and right 2 points; must be an odd number)
EIC Noise Estimation	EicNoiseEstimation	PROPRO_EIC	Estimate noise by signal local distribution
		AMPLITUDE_EIC	Bin all intensities in EIC with NoiseAmplitude. Consider the intensity of the highest frequency bin as noise intensity
		PERCENTAGE_EIC	Sort all intensities in EIC. Consider NoisePercentage percentile intensity as noise intensity
	NoiseAmplitude	100	Set the noise intensity amplitude width at 100
	NoisePercentage	20	Consider the 20% lowest intensity of the current EIC as the noise threshold
Peak Selection	PeakFindingMethod	PROPRO	Self-developed peak selection algorithm, used for smooth peak separation
		WAVELET	Maxican-hat regression, reproducted from XCMS,MZmine2, used for noisy peak selection
		LOCAL_MINIMUM	Analyze the first and second derivatives, reproducted from MZmine2, used for narrow peak selection
Peak Integration	BaselineMethod	TOLERANCE	Consider the minimum intensity with BaselineRtTolerance
		NONE	Do not use baseline detection
	BaselineRtTolerance	0.05	The RT width of baseline detection out of each side of the peak boundary
	FirstDerivativeCutoff	0.1	Set peak boundary at 0.1 times of max first derivative of each side
Peak Screening	PeakNoiseEstimation	SLIDING_WINDOW_PEAK	Estimate peak noise by sliding window out of peak boundary
		WAVELET_COEFF_PEAK	Estimate peak noise by Wavelet peak detection fitting performance
	StnThreshold	1	Minimum signal to noise ratio
	minPeakHeight	3000	Excluding peaks with apex intensity less than 3000
	minPeakWidth	0.02	Excluding peaks with RT width less than 0.02min
	minPeakPoints	7	Excluding peaks with less than 7 points
	maxNoiseRatio	0.5	Excluding peaks with noise signal ratio higher than 0.5
	minObviousness	0.7	Excluding peaks with obviousness less than 0.7
Peak Identification	Strategy	Nearest RT	Select the peak closest to the theoretical RT
		Highest Score	Select the peak with highest total score
		Highest Intensity	Select the peak with highest intensity
	LibrarySearchBinWidth	0.001Da	M/z tolerance used in spectral matching
	RtScoreWeight	1	The weight of RT accuracy score
	MzScoreWeight	1	The weight of M/z accuracy score
	Ms1ForwardScoreWeight	1	The weight of MS1 forward similarity score
	Ms1ReverseScoreWeight	1	The weight of MS1 reverse similarity score
	Ms1IsotopeScoreWeight	1	The weight of MS1 isotope intensity similarity score
	Ms2ForwardScoreWeight	1	The weight of MS2 forward similarity score
	Ms2ReverseScoreWeight	1	The weight of MS2 reverse similarity score
Batch Optimization	LabelRecommendation	RtDistribution	Recommend initial inspection labels by RT distibution of selected peaks
		EicAlignment	Align peaks in batch and recommend initial inspection labels by highest score
	useNeighborDetection	TRUE	Can only be used with EicAlignment recommendation method. Recommend initial inspection labels in consideration of the distribution of the neighbor compounds.
